# Supplementary material for: 3D printed rodent skin-skull-brain model: A novel animal-free approach for neurosurgical training
Source: PLoS One. 2021 Jun 23;16(6):e0253477. doi: 10.1371/journal.pone.0253477 (PMC8221494; doi:10.1371/journal.pone.0253477)
Supplement: S2 Raw data — (XLSX) [file pone.0253477.s002.xlsx]

## Sheet: Feuil1
Raw data: Fig 5: 3D printed model rendering
Q5	Q6	Q7	Q8	Q9
5	5	5	5	5
5	5	5	5	5
5	5	4	5	5
5	5	5	5	5
5	5	5	5	5
5	4	5	5	5
5	5	4	5	5
5	5	5	5	5
4	5	5	5	5
5	5	4	5	5
